# Supplementary material for: CD44 knockdown alters miRNA expression and their target genes in colon cancer
Source: Front Immunol. 2025 May 14;16:1552665. doi: 10.3389/fimmu.2025.1552665 (PMC12116639; doi:10.3389/fimmu.2025.1552665)
Supplement: Supplementary file 5 [file DataSheet5.zip]

Archive with 31 entries (30 files):
- QC reports/
- QC reports/shLUC_1.fastq.gz FastQC Report.pdf
- __MACOSX/QC reports/._shLUC_1.fastq.gz FastQC Report.pdf
- QC reports/shCD44_5.fastq.gz FastQC Report.pdf
- __MACOSX/QC reports/._shCD44_5.fastq.gz FastQC Report.pdf
- QC reports/shCD44_2.fastq.gz FastQC Report.pdf
- __MACOSX/QC reports/._shCD44_2.fastq.gz FastQC Report.pdf
- QC reports/shLUC_6.fastq.gz FastQC Report.pdf
- __MACOSX/QC reports/._shLUC_6.fastq.gz FastQC Report.pdf
- QC reports/shCD44_3.fastq.gz FastQC Report.pdf
- __MACOSX/QC reports/._shCD44_3.fastq.gz FastQC Report.pdf
- QC reports/shLUC_7.fastq.gz FastQC Report.pdf
- __MACOSX/QC reports/._shLUC_7.fastq.gz FastQC Report.pdf
- QC reports/shCD44_4.fastq.gz FastQC Report.pdf
- __MACOSX/QC reports/._shCD44_4.fastq.gz FastQC Report.pdf
- QC reports/shCD44_8.fastq.gz FastQC Report.pdf
- __MACOSX/QC reports/._shCD44_8.fastq.gz FastQC Report.pdf
- QC reports/shLUC_5.fastq.gz FastQC Report.pdf
- __MACOSX/QC reports/._shLUC_5.fastq.gz FastQC Report.pdf
- QC reports/shCD44_1.fastq.gz FastQC Report.pdf
- __MACOSX/QC reports/._shCD44_1.fastq.gz FastQC Report.pdf
- QC reports/shCD44_6.fastq.gz FastQC Report.pdf
- __MACOSX/QC reports/._shCD44_6.fastq.gz FastQC Report.pdf
- QC reports/shLUC_2.fastq.gz FastQC Report.pdf
- __MACOSX/QC reports/._shLUC_2.fastq.gz FastQC Report.pdf
- QC reports/shCD44_7.fastq.gz FastQC Report.pdf
- __MACOSX/QC reports/._shCD44_7.fastq.gz FastQC Report.pdf
- QC reports/shLUC_3.fastq.gz FastQC Report.pdf
- __MACOSX/QC reports/._shLUC_3.fastq.gz FastQC Report.pdf
- QC reports/shLUC_4.fastq.gz FastQC Report.pdf
- __MACOSX/QC reports/._shLUC_4.fastq.gz FastQC Report.pdf
